# Supplementary material for: Cardio-selective versus non-selective β-blockers for cardiovascular events and mortality in long-term dialysis patients: A systematic review and meta-analysis
Source: PLoS One. 2022 Dec 19;17(12):e0279171. doi: 10.1371/journal.pone.0279171 (PMC9762568; doi:10.1371/journal.pone.0279171)
Supplement: S2 File — (XLSX) [file pone.0279171.s002.xlsx]

## Sheet: Sheet1
	Excluded studies with reasons
	Author, year, country	Title	Reasons
	Abbott 2015, USA (Exclusion 1)	beta-Blocker use in long-term dialysis patients: association with hospitalized heart failure and mortality	Could not verify the exact use of beta-Blockers (without complete data)
	Nowicki 2002, Poland (Exclusion 2)	Nonselective Beta-adrenergic blockade augments fasting hyperkalemia in hemodialysis patients	Without test the ACM and CE (without complete data)
	Exclusion 1.	Abbott KC, Trespalacios FC, Agodoa LY, Taylor AJ, Bakris GL. beta-Blocker use in long-term dialysis patients: association with hospitalized heart failure and mortality. Arch Intern Med. 2004 Dec 13-27;164(22):2465-71. doi: 10.1001/archinte.164.22.2465. PMID: 15596637.
	Exclusion 2.	Nowicki M, Miszczak-Kuban J. Nonselective Beta-adrenergic blockade augments fasting hyperkalemia in hemodialysis patients. Nephron. 2002 Jun;91(2):222-7. doi: 10.1159/000058396. PMID: 12053057.
