# Supplementary material for: Cardio-selective versus non-selective β-blockers for cardiovascular events and mortality in long-term dialysis patients: A systematic review and meta-analysis
Source: PLoS One. 2022 Dec 19;17(12):e0279171. doi: 10.1371/journal.pone.0279171 (PMC9762568; doi:10.1371/journal.pone.0279171)
Supplement: S6 File — (XLSX) [file pone.0279171.s006.xlsx]

## Sheet: Sheet1
Bias Domain	Source of bias	Risk of bias judgement
		Wu 2021	Assimon 2018	Shireman, 2016	Tang 2016
Pre-intervention	Bias due to confounding	Serious	Serious	Serious	Moderate
	Bias in selection of participants into the study	Low	Low	Low	Low
At intervention	Bias in classification of interventions	Low	Low	Low	Low
Post- intervention	Bias due to deviations from intended interventions	Serious	Serious	Serious	Serious
	Bias due to missing data	Low	Serious	Serious	Low
	Bias in measurement of outcomes	Low	Low	Low	Low
	Bias in selection of the reported results	Low	Low	Low	Low
Overall risk		Serious	Serious	Serious	Serious
