# Supplementary material for: Cardio-selective versus non-selective β-blockers for cardiovascular events and mortality in long-term dialysis patients: A systematic review and meta-analysis
Source: PLoS One. 2022 Dec 19;17(12):e0279171. doi: 10.1371/journal.pone.0279171 (PMC9762568; doi:10.1371/journal.pone.0279171)
Supplement: S7 File — (XLSX) [file pone.0279171.s007.xlsx]

## Sheet: Sheet1
Original Data
Study	Study Design	Journal		Age	N	Interventions		Follow-up	Main outcomes
			Period	Cardio-selective / non-selective β-blockers	Cardio-selective / non-selective	Cardio-selective / non-selective β-blockers				HR
			(year)		β-blockers					All-Cause Mortality	Cardiovascular events
Assimon et al, 2018	Observational study	Am J Kidney Dis	2007-2012	59.5±14.9/59.8±14.4	17506/9558	1)Received metoprolol (detail not mentioned);	1) Received carvedilol (detail not mentioned);	1 year	All-cause mortality
						2) α-Blocker; ACEI; CCB; Angiotensin receptor blocker; Diuretic; Vasodilatorl; Statin; cholesterol medication; Digoxin; nitrate; Antiplatelet medication; Anticoagulant medication; Midodrine; inhibitor of CYP2D6;	2) α-Blocker; ACEI; CCB; Angiotensin receptor blocker; Diuretic; Vasodilatorl; Statin; cholesterol medication; Digoxin; nitrate; Antiplatelet medication; Anticoagulant medication; Midodrine; inhibitor of CYP2D6;		Cardiovascular events	1.08 [1.02, 1.16] ( non-selective vs cardio-selective )	1.18 [1.08, 1.29] ( non-selective vs cardio-selective )
						3) Dialyzed regularly (detail not mentioned; patients received peritoneal dialysis or home hemodialysis during the baseline period were excluded).	3) Dialyzed regularly (detail not mentioned; patients received peritoneal dialysis or home hemodialysis during the baseline period were excluded).
Shireman et al, 2016	Observational study	BMC Cardiovasc Disord	2000-2005	60.4±15.1/58.3±15.9 or 60.1±15.2/57.6±16.0	7276/2199	1) Received atenolol or metoprolol (detail not mentioned);	1) Received carvedilol or labetalol (detail not mentioned);	2000 days	All-cause mortality	0.84 [0.72, 0.97](cardio-selective vs non-selective)	0.86[0.75, 0.99](cardio-selective vs non-selective)
						2) CCB, ACEI;	2) CCB, ACEI;		Cardiovascular events
						3) Dialyzed regularly (detail not mentioned; home hemodialysis or peritoneal dialysis included).	3) Dialyzed regularly (detail not mentioned; home hemodialysis or peritoneal dialysis included).
Tang et al, 2016	Observational study	J Am Heart Assoc	1999–2010	67.3±11.1	629/1008	1) Received 4.4 mg bisoprolol a day (detail not mentioned);	1) Received 16.4mg carvedilol a day (detail not mentioned);	60 months	All-cause mortality	0.94[0.81,1.08] (cardio-selective vs non-selective)
						2) Dialyzed regularly (patients on peritoneal dialysis were excluded; detail not mentioned).	2) Dialyzed regularly (patients on peritoneal dialysis were excluded; detail not mentioned).
Wu et al, 2021	Observational study	Clin Kidney J	2004-2011	56.3±13.0/57.1± 13.1	9305/11171	1)high-dose bisoprolol (≥10 mg/day) or low-dose bisoprolol (1.25–<10 mg/day);	1)high-dose carvedilol (≥50 mg/day) and low dose carvedilol (6.25–<50 mg/day);	2 years	All-cause mortality Cardiovascular events	0.66 [0.60, 0.73] (cardio-selective vs non-selective)	0.85 [0.80, 0.91] (cardio-selective vs non-selective)
						2) Dialyzed regularly (detail not mentioned; patients underwent chronic maintenance HD for >90 days).	2) Dialyzed regularly (detail not mentioned; patients underwent chronic maintenance HD for >90 days).
